# Supplementary material for: Heteroduplex oligonucleotide technology boosts oligonucleotide splice switching activity of morpholino oligomers in a Duchenne muscular dystrophy mouse model
Source: Nat Commun. 2024 Sep 26;15:7530. doi: 10.1038/s41467-024-48204-5 (PMC11427662; doi:10.1038/s41467-024-48204-5)
Supplement: Supplementary file 4 — Source Data [file 41467_2024_48204_MOESM4_ESM.xlsx]

## Sheet: Figure 1
	1b	uncropped scans of gels
	1c
	Plasma PK	Total PMO concentration (nM/μL)
	Time after single injection	PMO				Toc-HDO				Chol-HDO
	1 hour	3082.1	2887.41	2755.98	3005.66	2378.52	1802.43	2125.37	1987.24	3562.32	2502.36	3221.59	2758.15
	2 hour	319.408	340.367	320.652	310.543	1045.13	976.175	1116.24	1104.99	1552.44	1376.21	1411.2	1398.27
	8 hour	64.9268	13.9476	28.8677	25.8763	905.365	947.685	987.058	856.324	1107.68	1357.51	1255.98	1375.61
	24 hour	6.66672	4.82359	5.86567	7.1298	65.4818	75.6253	61.2456	84.6123	86.0838	82.1712	88.1525	81.2365
	1d
	Tissue PK	Naked PMO concentration (nM/mg)
	Tissue	PMO 100 mg/kg (11.88 μmol/kg) ×1				Toc-HDO 11.88 μmol/kg ×1				Chol-HDO 11.88 μmol/kg ×1
	Heart	0.146248	0.089392	0.115362	0.095534	17.5611	23.6568	18.3266	23.1201	32.5611	32.6568	33.6987	29.7458
	Quadriceps	0.156356	0.214139	0.281654	0.183627	16.1922	19.1252	28.3063	31.2612	25.1922	30.1252	31.2017	52.3124
	Diaphragm	0.435113	0.188509	0.365181	0.345168	15.8703	19.7898	27.3216	24.3629	128.87	28.7898	32.1265	42.6587
	Triceps	0.16097	0.486831	0.257834	0.236147	14.9004	18.9186	21.3682	35.2681	67.9004	25.9186	32.1654	38.5003
	1e
	Fluorescence polarization
	mouse Albumin	-7.5	-7	-6.5	-6	-5.5	-5	-4.5	-4	-3.5
	PMO	0	-0.7	-0.8	0.5	-1	0	0.9	6.1	18.8
	Toc-HDO	0	70.3	75.2	77.1	76.4	76.4	77	79.5	91.7
	Chol-HDO	0	39.7	41	42.8	41.2	41.2	44.5	46.6	57.9

## Sheet: Figure 2
2b
exon 23-skipped dystrophin mRNA after 1, 3, or 5☓weekly administration
	Skipping efficiency (%)
	Heart	PMO									Toc-HDO									Chol-HDO
	1 time	1.14108	0	0.352113	5.14096						34.434	14.4261	34.6966	38.0722						37.2748	44.9108	46.2447	48.5547
	3 times	1.37708	0.238892	0.617284	0.835792						43.0441	39.1455	48.7522	49.4949						38.9814	40.6769	57.2072	60.8081
	5 times	1.68889	0.501882	1.28932	1.7455	0.963173	1.21816	0.877193	1.71635	1.89511	34.0822	30.2374	29.3774	50.487	43.3294	30.8605	17.8451	30.825		45.7925	45.9177	47.3457	43.4951	53.6854	49.9691
	Diaphragm	PMO									Toc-HDO									Chol-HDO
	1 time	7.65306	5.59036	5.09434	21.2685						30.2665	20.42	39.3454	32.9569						45.3245	38.6899	55.9431	39.1095
	3 times	14.4044	9.27835	12.8122	24.9126						50.306	44.979	46.8626	48.4517						46.5956	50.3307	63.3774	60.1215
	5 times	27.4262	21.523	13.7949	12.7188	21.7582	15.9727	6.68464	3.0507	4.74236	45.5311	51.1712	41.8765	55.2265	48.8177	43.455	20.7395	41.4291		61.8186	64.5101	51.3636	59.7344	67.6127	62.9594
	Quadriceps	PMO									Toc-HDO									Chol-HDO
	1 time	5.90406	6.33028	2.31006	18.8192						24.578	16.9391	30.2005	28.8225						39.9038	41.1702	43.1225	41.3089
	3 times	14.0032	15.1427	9.03166	12.5059						40.6097	42.1448	40.3115	39.8879						54.8441	52.6906	64.5726	68.9008
	5 times	7.54032	13.5756	10.4931	5.26951	8.09399	17.4221	13.135	14.2328	22.7097	39.4069	36.3933	33.2767	40.1057	40.2186	52.1628	48.9414	55.3015		69.4491	68.4807	67.1854	75.0554	68.1409	69.2283
	Paraspinal	PMO									Toc-HDO									Chol-HDO
	1 time	9.55882	13.9867	20.1773	5.7943						39.8986	14.5428	28.0713	25.7323						43.2275	37.5084	42.1598	40.9694
	3 times	59.7755	38.3359	17.5068	29.8913						38.1358	36.832	41.0503	41.6907						50.9482	52.3062	62.7248	67.7474
	5 times	32.044	21.8982	31.3744	20.6452	35.8012	33.5125	17.4394	11.5124	14.3094	48.6301	52.7925	42.7455	51.2617	40.9457	38.7176	26.2692	38.4044		64.5806	61.3049	56.2435	62.9501	70.5493	65.2522
	Triceps	PMO									Toc-HDO									Chol-HDO
	1 time	6.55022	2.30335	6.5239	14.9149						23.649	18.0895	26.9817	22.6983						42.2523	32.0427	38.9744	30.7377
	3 times	22.8257	21.4715	12.7907	40.5856						33.511	32.4024	41.5771	39.7211						50.1942	49.6855	59.491	59.9841
	5 times	15.8893	28.2718	14.5527	13.191	25.4757	11.7562	12.3975	8.01312	10.4651	42.1585	41.2762	43.5866	49.9797	35.7766	44.773	34.3423	38.9047		60.8972	56.7547	56.1728	63.229	65.9173	64.1786
	Tibialis anterior	PMO									Toc-HDO									Chol-HDO
	1 time	2.28905	6.31431	13.8165	2.35798						26.6642	15.1929	32.3077	30.8437						44.2283	42.309	38.1246	39.1285
	3 times	12.5291	14.1437	5.49281	6.875						37.9906	43.6561	40.0815	42.9319						54.0312	53.6656	62.7797	64.6863
	5 times	9.90512	16.1123	32.7889	15.4367	56.0848	37.6775	11.2618	18.4819	11.0416	38.8307	42.4005	40.899	45.1692	47.1548	50.5445	39.0753	45.5322		61.7363	59.2054	57.8254	60.3723	66.677	66.5884
２c
Duration of exon 23-skipped dystrophin mRNA after 5☓weekly administration
	Skipping efficiency (%)
	Heart
	Days after injection	PMO									Chol-HDO
	14	1.68889	0.501882	1.28932	1.7455	0.963173	1.21816	0.877193	1.71635	1.89511	45.7924	45.9177	47.3457	43.4951	53.6854	49.9691
	56	0.189036	0.362483	0.137237	0.203252						16.8191	18.6	16.9374	21.7063
	112	0	0.237107	0.187617	0.124301						0.373832	0.131234	0.131062	0.265076
	Quadriceps
	Days after injection	PMO									Chol-HDO
	14	7.54032	13.5616	10.4931	5.26951	8.09399	17.4222	13.135	14.2328	22.7097	69.4491	68.4807	67.1854	75.0554	68.1409	69.2283
	56	6.05251	4.06137	6.03065	17.8888						61.5034	61.1198	55.8182	56.3309
	112	0.758098	0.351865	0.355366	0.913621						22.5114	20.7535	26.3956	31.3633
	Diaphragm
	Days after injection	PMO									Chol-HDO
	14	27.4262	21.523	13.7949	12.7188	21.7582	15.9727	6.68464	3.0507	4.74236	61.8186	64.5101	51.3636	59.7344	67.6127	62.9594
	56	4.0374	4.63576	7.9785	5.3442						44.9812	30.846	35.792	48.0087
	112	0.180505	0	0.0735835	0.0630915						1.02564	0.71977	0.535396	0.124301
	Triceps
	Days after injection	PMO									Chol-HDO
	14	15.8321	28.0648	14.4265	13.0341	25.2224	11.7562	12.3975	8.01312	10.4651	60.8972	56.7547	56.1728	63.229	65.9173	64.1786
	56	32.2984	10.8774	49.5681	23.0396						51.344	51.909	53.8358	51.6041
	112	5.41992	0.891182	1.9425	5.33499						20.2828	21.5914	5.15464	20.0698

## Sheet: Figure 3
	3b	Quantification of the dystrophin-expressing fiber (%)
		Heart
		%Dystrophin	mdx	0.598446	3.97571	5.99954	2.07369
			PMO	2.10469	1.50816	0.511434	0.50876
			Toc-HDO	66.7096	58.4236	81.3948	22.4
			Chol-HDO	90.9993	99.2719	97.1387	83.0072
		Diaphragm
		%Dystrophin	mdx	3.25025	4.32004	5.21269	5.90685
			PMO	8.30533	7.14179	15.8849	13.4781
			Toc-HDO	84.2939	64.4905	61.9378	89.6615
			Chol-HDO	82.7178	96.8399	98.5794	81.999
		Quadriceps
		%Dystrophin	mdx	3.8206	4.45187	7.80507	5.03458
			PMO	3.21151	6.51475	22.483	3.17297
			Toc-HDO	62.5946	70.5118	31.7262	24.7804
			Chol-HDO	79.5419	91.6753	97.9111	78.3705
		Triceps
		%Dystrophin	mdx	1.64633	2.57819	3.38406	5.50715
			PMO	12.288	11.9444	17.393	9.18429
			Toc-HDO	30.9373	53.235	44.3267	39.1428
			Chol-HDO	99.8724	86.9919	99.2038	78.3226
	3c	Myofiber cross-sectional area (quadriceps) (% of total myofiber)
		<800 μm2
		B10	11.1877	23.0369	16.3983	18.3033
		mdx	37.2458	43.7842	45.7341	39.8014
		PMO	44.0052	46.8279	31.337	36.2442
		Toc-HDO	29.0669	31.0461	26.5165	20.6081
		Chol-HDO	26.1372	29.1622	23.6571	18.3365
		1600< <2400 μm2
		B10	24.6467	18.0848	18.8784	21.6261
		mdx	13.8832	12.9221	14.2006	17.2792
		PMO	11.3281	10.4049	14.7816	14.9963
		Toc-HDO	17.0217	19.2259	17.3541	15.3797
		Chol-HDO	17.2048	16.7206	16.8176	24.4126
	3d	Centrally nucleated fibers (quadriceps) (%CNF of total myofiber)
		B10	0.6393	3.52941	2.60966	2.56172
		mdx	60.7763	58.6493	58.7817	63.63
		PMO	60.7763	58.6493	58.7817	63.63
		Toc-HDO	59.3025	54.1267	64.1941	65.1444
		Chol-HDO	52.6642	55.9762	53.0538	51.5933
	3f
		Dystrophin in Heart							Vinculin in Heart
		Dystrophin in quadriceps							Vinculin in quadriceps

## Sheet: Figure 4
	4a
	Creatine kinase (IU/L)
	B10	53	147	52	46	64	136	76	156
	mdx	2710	3560	4830	7480	1624	1134	2160	2390	970
	PMO	2510	1653	5195	3800	963	1886
	Toc-HDO	1382	1487	450	548	596
	Chol-HDO	36	138	125	124	87	83
	4b
	Forelimb grip test (kg/BW)
	B10	0.006623	0.00651515	0.00710927	0.00766129	0.00693227	0.0079892	0.00379379	0.00381381	0.00403344	0.00316239	0.00359127	0.0045314
	mdx	0.00116111	0.00134444	0.00187879	0.00197304	0.00220705	0.00216352	0.00251515	0.00358621	0.0034023	0.00260382	0.00317829	0.00251055	0.00274247
	PMO	0.00153333	0.00264762	0.00218045	0.00197917	0.00234432	0.00327913	0.00422535	0.00472422	0.00413019	0.00391515	0.00310658	0.00321343	0.00336983	0.00308913	0.00330808
	Toc-HDO	0.00238667	0.0026	0.00202279	0.00338384	0.00365278	0.00531798	0.00531035	0.00576366	0.00661692
	Chol-HDO	0.00665333	0.00535714	0.00607843	0.00584524	0.00617857	0.00590747	0.00454023	0.00593156	0.00456392	0.00481088	0.00549708	0.00421599
	4c
	Treadmill (sec)
	B10	2385	2330	2490	2295	2490	1990	2080
	mdx	1560	1770	1305	1280	1750	1700	1170
	PMO	2070	1400	1555	1707
	Toc-HDO	1995	2165	1650	1850
	Chol-HDO	2190	1880	2440	2585	2340	2110
	4d
	Electrocardiography
	QTc (msec)
	B10	40.1667	32.4389	31.3319	39.8165	35.3657	34.0626	32.9841	33.8415
	mdx	53.0117	54.8595	51.0531	54.5109	49.173	48.0967	50.0423	50.1105	49.6504	47.8293	50.936
	PMO	46.7449	53.4775	48.4495	48.3026	56.7836	58.8056	48.3691
	Toc-HDO	53.8779	52.4372	52.1183	47.1253	47.9503	53.1876	46.8735
	Chol-HDO	41.6005	42.1285	34.9011	45.0121	36.604	36.7652
	4e
	QRS (msec)
	B10	8.25	8.25	7.841	8	8.47133	7.625	7.75	7.33333
	mdx	10.8333	9.16667	11.38	9.83333	8.08333	10.7467	9.482	9.29667	10.4427	9	11.6667
	PMO	9.34667	11.6033	10.8397	8.77667	8.53967	9.31233	8.89933
	Toc-HDO	9.42633	9.48333	8.663	8.52267	8.549	9.63667	9.127
	Chol-HDO	9.36933	8.803	8.66667	9	7.413	6.75
	4f
	Areas of heart fibrosis (%)
	B10	1.03	1.709	1.735	1.2245
	mdx	7.39	6.5	4.579	5.13
	PMO	6.0482	3.0588	2.8833	5.2287
	Chol-HDO	1.5696	1.057	1.0295	1.5231

## Sheet: Figure 5
	5a	Exon-skipping in brain
	Skipping efficiency (%)
	PMO	0.127959	0	0	0
	Chol-HDO	1.72507	2.34417	4.3022	17.4295
	5b
	Freezing (%)
	B10	59.4167	50.6667	52.75	49.9167	46.4167	48.0833
	mdx	72.5	82.8333	93.1667	96
	PMO	83.8333	78.4167	82.5833	95.9167
	Chol-HDO	50.0833	42.8333	41.6667	58.6667
	5c
	Movement distance traveled (cm)
	B10	2888.2	4283.52	3770.08	3778.62	3769.45	3886.22
	mdx	1802.08	1222.84	567.75	323.05
	PMO	932.74	1382.82	1133.9	671.41
	Chol-HDO	3648.98	4604.54	4198.95	2624.24

## Sheet: Figure 6
	6a	Subcutaneous injection
		Skipping efficiency (%)
		Heart
		Chol-HDO iv	45.7924	45.9177	47.3457	43.4951	53.6854	49.9691
		Chol-HDO sc	9.33724	13	9.6956	10.3641
		Diaphragm
		Chol-HDO iv	61.8186	64.5101	51.3636	59.7344	67.6127	62.9594
		Chol-HDO sc	29.7725	32.4655	23.6457	27.3596
		Quadriceps
		Chol-HDO iv	69.4491	68.4807	67.1854	75.0554	68.1409	69.2283
		Chol-HDO sc	47.7638	42.0295	41.573	38.7133
		Tibialis anterior
		Chol-HDO iv	45.5322	61.7363	59.2054	57.8254	60.3723	66.677	66.5884
		Chol-HDO sc	39.5394	43.0215	31.2307	28.1328
	6b	Creatine kinase (IU/L)
		B10	53	147	52	46	64	136	76	156
		mdx	2710	3560	4830	7480	1624	1134	2160	2390	970
		Chol-HDO iv	36	138	125	124	87	83
		Chol-HDO sc	1410	100	223	627
	6c	Treadmill (sec)
		B10	2385	2330	2490	2295	2490	1990	2080
		mdx	1560	1770	1305	1280	1750	1700	1170
		Chol-HDO iv	2190	1880	2440	2585	2340	2110
		Chol-HDO sc	1815	1920	2155	1500
	6d	Forelimb grip test (kg/BW)
		B10	0.006623	0.00651515	0.00710927	0.00766129	0.00693227	0.0079892	0.00379379	0.00381381	0.00403344	0.00316239	0.00359127	0.0045314
		mdx	0.00116111	0.00134444	0.00187879	0.00197304	0.00220705	0.00216352	0.00251515	0.00358621	0.0034023	0.00260382	0.00317829	0.00251055	0.00274247
		Chol-HDO iv	0.00665333	0.00535714	0.00607843	0.00584524	0.00617857	0.00590747	0.00454023	0.00593156	0.00456392	0.00481088	0.00549708	0.00421599
		Chol-HDO sc	0.00421687	0.0042003	0.00434426	0.00427386

## Sheet: Figure 7
	7b	Skipping efficiency (%)
		Heart
		RNA gap	45.7924	45.9177	47.3457	43.4951	53.6854	49.9691
		DNA gap	30.919	40.6486	44.9938	41.465
		OMe gap	0	0.118577	0	0
		Quadriceps
		RNA gap	69.4491	68.4807	67.1854	75.0554	68.1409	69.2283
		DNA gap	63.5198	65.3502	71.9353	65.0794
		OMe gap	0	0.081733	0.043764	0.044425
		Diaphragm
		RNA gap	61.8186	64.5101	51.3636	59.7344	67.6127	62.9594
		DNA gap	58.5192	53.9224	64.2437	60.5255
		OMe gap	36.0304	2.51645	3.13216	0
		Tibialis anterior
		RNA gap	61.7363	59.2054	57.8254	60.3723	66.677	66.5884
		DNA gap	62.8432	64.37	64.3767	59.6148
		OMe gap	0.041511	0	0.0883392	0.0868432
	7c	Creatine kinase (IU/L)
		mdx	2710	3560	4830	7480	1624	1134	2160	2390	970
		RNA gap	36	138	125	124	87	83
		DNA gap	359	225	59	193
		OMe gap	14690	3525	2320	1477
	7d	Forelimb grip test (kg/BW)
		mdx	0.00116111	0.00134444	0.00187879	0.00197304	0.00220705	0.00216352	0.00251515	0.00358621	0.0034023	0.00260382	0.00317829	0.00251055	0.00274247
		RNA gap	0.00665333	0.00535714	0.00607843	0.00584524	0.00617857	0.00590747	0.00454023	0.00593156	0.00456392	0.00481088	0.00549708	0.00421599
		DNA gap	0.00508706	0.00454887	0.00573771	0.00552758
		OMe gap	0.00385455	0.00321429	0.00365591	0.00415771

## Sheet: supplementary Figure 1
								Naked PMO concentration (nM/μL)
1a	uncropped scans of gels					1c	Time after injection	Toc-HDO				Chol-HDO
							1 hour	30.2445	35.1874	29.6548	33.7515	31.8648	38.1068	36.1258	32.2579
							2 hour	125.321	108.362	101.362	98.3211	116.275	103.857	111.236	108.654
							8 hour	398.265	298.128	287.326	275.621	319.158	353.541	325.26	350.659
							24 hour	45.4578	82.3215	56.1262	39.5264	54.4035	79.1997	60.5235	74.3216
1b	DLS
	AVERAGE							STDEVP							Raw data
Size (nm)	PMO_0.5 mM	PMO_1 mM	TocHDO_0.5 mM	TocHDO_1 mM	CholHDO_0.5 mM	CholHDO_1 mM		PMO_0.5 mM	PMO_1 mM	TocHDO_0.5 mM	TocHDO_1 mM	CholHDO_0.5 mM	CholHDO_1 mM		Size (nm)	PMO 0.5mM						PMO 1mM			TocHDO 0.5mM			TocHDO 1mM				CholHDO 0.5mM			CholHDO 1mM
0.3	0	0	0	0	0	0		0	0	0	0	0	0		0.3	0	0	0	0	0	0	0	0	0	0	0	0	0	0	0	0	0	0	0	0	0	0
0.3489	0	0	0	0	0	0		0	0	0	0	0	0		0.3489	0	0	0	0	0	0	0	0	0	0	0	0	0	0	0	0	0	0	0	0	0	0
0.4057	0	0	0	0	0	0		0	0	0	0	0	0		0.4057	0	0	0	0	0	0	0	0	0	0	0	0	0	0	0	0	0	0	0	0	0	0
0.4718	0	0	0	0	0	0		0	0	0	0	0	0		0.4718	0	0	0	0	0	0	0	0	0	0	0	0	0	0	0	0	0	0	0	0	0	0
0.5487	0	0	0	0	0	0		0	0	0	0	0	0		0.5487	0	0	0	0	0	0	0	0	0	0	0	0	0	0	0	0	0	0	0	0	0	0
0.6381	0	0	0	0	0	0		0	0	0	0	0	0		0.6381	0	0	0	0	0	0	0	0	0	0	0	0	0	0	0	0	0	0	0	0	0	0
0.742	0	0	0	0	0	0		0	0	0	0	0	0		0.742	0	0	0	0	0	0	0	0	0	0	0	0	0	0	0	0	0	0	0	0	0	0
0.8629	0	0	0	0	0	0		0	0	0	0	0	0		0.8629	0	0	0	0	0	0	0	0	0	0	0	0	0	0	0	0	0	0	0	0	0	0
1.003	0	0	0	0	0	0		0	0	0	0	0	0		1.003	0	0	0	0	0	0	0	0	0	0	0	0	0	0	0	0	0	0	0	0	0	0
1.167	0	0	0	0	0	0		0	0	0	0	0	0		1.167	0	0	0	0	0	0	0	0	0	0	0	0	0	0	0	0	0	0	0	0	0	0
1.357	0	0	0	0	0	0		0	0	0	0	0	0		1.357	0	0	0	0	0	0	0	0	0	0	0	0	0	0	0	0	0	0	0	0	0	0
1.578	0	0	0	0	0	0		0	0	0	0	0	0		1.578	0	0	0	0	0	0	0	0	0	0	0	0	0	0	0	0	0	0	0	0	0	0
1.835	0	0	0	0	0	0		0	0	0	0	0	0		1.835	0	0	0	0	0	0	0	0	0	0	0	0	0	0	0	0	0	0	0	0	0	0
2.134	0	0	0	0	0	0		0	0	0	0	0	0		2.134	0	0	0	0	0	0	0	0	0	0	0	0	0	0	0	0	0	0	0	0	0	0
2.482	3.02098	2.798	0	0	0	0		2.82886	2.15853	0	0	0	0		2.482	0.2977	6.066	6.197	0.3332	5.232	0	5.254	3.14	0	0	0	0	0	0	0	0	0	0	0	0	0	0
2.886	15.9597	13.703	0	0	0	0		5.41895	4.20038	0	0	0	0		2.886	11.71	21.96	22.32	10.71	19.53	9.528	18.39	14.52	8.199	0	0	0	0	0	0	0	0	0	0	0	0	0
3.357	30.645	26.3233	0	0	1.37967	1.61033		1.44615	1.00181	0	0	1.95114	1.18861		3.357	31.68	32.04	32.32	29.37	29.97	28.49	27.28	26.75	24.94	0	0	0	0	0	0	0	4.139	0	0	2.833	1.998	0
3.903	28.865	26.9567	0.697	2.04703	6.11967	10.3367		3.94027	2.68368	0.468287	1.888	6.37319	2.70543		3.903	33.14	24.83	24.7	32.2	25.29	33.03	23.91	26.52	30.44	0.1153	0.7137	1.262	0	4.843	0.6801	2.665	14.91	3.449	0	13.14	11.19	6.68
4.539	15.355	17.5767	9.40333	11.222	14.735	23.2467		3.48387	2.61739	1.38962	4.44492	6.91301	1.39155		4.539	17.3	11.45	11.11	18.72	13.58	19.97	14.77	16.89	21.07	7.762	9.288	11.16	5.542	17.42	8.936	12.99	23.42	14.28	6.505	24.74	23.61	21.39
5.279	5.10233	8.44233	24.7133	23.8075	22.99	26.8033		1.64406	1.38885	1.29569	2.52317	1.47311	1.11069		5.279	5.157	3.217	2.987	6.918	5.023	7.312	6.982	8.035	10.31	23.3	24.41	26.43	19.78	26.55	23.78	25.12	22.78	24.89	21.3	25.72	26.36	28.33
6.139	0.980783	3.13033	28.8667	26.9625	23.4167	19.64		0.491566	0.507986	0.121198	2.12066	5.13673	1.82423		6.139	0.7216	0.4393	0.3808	1.583	1.225	1.535	2.572	3.018	3.801	29.03	28.74	28.83	29.22	23.81	28.54	26.28	16.51	24.92	28.82	17.76	19.05	22.11
7.139	0.0757167	0.881533	19.9733	19.4625	16.5103	10.8563		0.0766681	0.134133	1.06797	3.3901	5.26213	1.31621		7.139	0	0	0	0.172	0.152	0.1303	0.7112	0.8944	1.039	21.19	20.14	18.59	24.31	15.11	20.52	17.91	9.791	17.1	22.64	9.459	10.49	12.62
8.302	0	0.172367	10.206	10.2978	8.91567	4.89		0	0.0295685	1.05682	2.17372	3.1282	0.668427		8.302	0	0	0	0	0	0	0.1308	0.1971	0.1892	11.38	10.42	8.818	13.48	7.575	10.86	9.276	4.969	9.158	12.62	4.158	4.738	5.774
9.655	0	0.0185067	4.19933	4.2925	3.92433	1.848		0	0.00654348	0.619523	0.872883	1.34951	0.266537		9.655	0	0	0	0	0	0	0.01153	0.02726	0.01673	4.893	4.316	3.389	5.526	3.156	4.583	3.905	2.207	4.062	5.504	1.547	1.802	2.195
11.23	0	0.000462333	1.43367	1.4395	1.44223	0.586133		0	0.000653838	0.251094	0.225555	0.443094	0.0853741		11.23	0	0	0	0	0	0	0	0.001387	0	1.722	1.469	1.11	1.709	1.111	1.572	1.366	0.8637	1.523	1.94	0.4861	0.5776	0.6947
13.06	0	0	0.403967	0.381975	0.4407	0.151267		0	0	0.0692195	0.0365612	0.10598	0.0212302		13.06	0	0	0	0	0	0	0	0	0	0.4875	0.4064	0.318	0.3772	0.3278	0.4295	0.3934	0.2959	0.4796	0.5466	0.1251	0.1516	0.1771
15.18	0	0	0.0894933	0.0754375	0.10805	0.02928		0	0	0.0102415	0.0159818	0.0152863	0.00370959		15.18	0	0	0	0	0	0	0	0	0	0.1033	0.08638	0.0788	0.04871	0.07779	0.08609	0.08916	0.08675	0.1219	0.1155	0.02432	0.03028	0.03324
17.66	0	0	0.0137233	0.0098315	0.0195867	0.00343933		0	0	0.00126676	0.00498805	0.00304876	0.000386031		17.66	0	0	0	0	0	0	0	0	0	0.01356	0.01226	0.01535	0.001616	0.01342	0.01009	0.0142	0.02071	0.02263	0.01542	0.002917	0.003838	0.003563
20.53	0	0	0.0010352	0.00066825	0.00222717	0.00010663		0	0	0.000493663	0.000559318	0.00116437	5.47867e-05		20.53	0	0	0	0	0	0	0	0	0	0.0005876	0.000795	0.001723	0	0.001268	0.000232	0.001173	0.00361	0.00231	0.0007615	0.0001038	0.0001751	4.099e-05
23.88	0	0	0	0	0.000114567	0		0	0	0	0	0.000162022	0		23.88	0	0	0	0	0	0	0	0	0	0	0	0	0	0	0	0	0.0003437	0	0	0	0	0
27.77	0	0	0	1.11625e-07	0	0		0	0	0	1.9334e-07	0	0		27.77	0	0	0	0	0	0	0	0	0	0	0	0	4.465e-07	0	0	0	0	0	0	0	0	0
32.3	0	0	0	3.963e-06	0	0		0	0	0	5.84918e-06	0	0		32.3	0	0	0	0	0	0	0	0	0	0	0	0	1.401e-05	1.842e-06	0	0	0	0	0	0	0	0
37.56	0	0	0	1.0779e-05	0	1.38867e-07		0	0	0	1.56019e-05	0	1.96387e-07		37.56	0	0	0	0	0	0	0	0	0	0	0	0	3.751e-05	5.606e-06	0	0	0	0	0	0	4.166e-07	0
43.68	0	0	0	1.16103e-05	0	5.33167e-07		0	0	0	1.6197e-05	0	6.63203e-07		43.68	0	0	0	0	0	0	0	0	0	0	0	0	3.928e-05	6.743e-06	4.181e-07	0	0	0	0	0	1.468e-06	1.315e-07
50.79	0	0	0	6.65625e-06	0	8.83767e-07		0	0	0	8.31886e-06	0	9.40818e-07		50.79	0	0	0	0	0	0	0	0	0	0	0	0	2.08e-05	4.401e-06	1.424e-06	0	0	0	0	0	2.187e-06	4.643e-07
59.07	0	0	0	2.56825e-06	0	8.76807e-07		0	0	0	2.3593e-06	0	7.88645e-07		59.07	0	0	0	0	0	0	0	0	0	0	0	0	6.42e-06	1.857e-06	1.996e-06	0	0	0	0	1.352e-08	1.92e-06	6.969e-07
68.69	0	0	0	7.62625e-07	0	6.2457e-07		0	0	0	5.82356e-07	0	4.67849e-07		68.69	0	0	0	0	0	0	0	0	0	0	0	0	9.671e-07	5.044e-07	1.579e-06	0	0	0	0	5.201e-08	1.198e-06	6.237e-07
79.88	0	0	4.70667e-10	2.28154e-07	2.26e-09	3.60627e-07		0	0	6.65623e-10	3.5174e-07	3.19612e-09	2.0784e-07		79.88	0	0	0	0	0	0	0	0	0	1.412e-09	0	0	7.626e-09	6.939e-08	8.356e-07	0	0	0	6.78e-09	8.688e-08	5.902e-07	4.048e-07
92.89	0	0	5.86667e-09	8.03795e-08	8.39333e-09	1.80797e-07		0	0	8.29672e-09	1.39153e-07	1.187e-08	6.63245e-08		92.89	0	0	0	0	0	0	0	0	0	1.76e-08	0	0	0	1.18e-10	3.214e-07	0	0	0	2.518e-08	8.819e-08	2.4e-07	2.142e-07
108	2.67667e-10	0	1.65433e-08	2.21375e-08	1.35433e-08	8.182e-08		5.98521e-10	0	2.33958e-08	3.83433e-08	1.91532e-08	1.31257e-08		108	0	1.606e-09	0	0	0	0	0	0	0	4.963e-08	0	0	0	0	8.855e-08	0	0	0	4.063e-08	6.617e-08	8.1e-08	9.829e-08
125.6	1.1865e-09	0	2.278e-08	4.00258e-09	1.35133e-08	3.47867e-08		2.19854e-09	0	3.22158e-08	6.50112e-09	1.91107e-08	9.1589e-09		125.6	0	6.02e-09	1.099e-09	0	0	0	0	0	0	6.834e-08	0	0	0	0	1.525e-08	7.603e-10	0	0	4.054e-08	4.196e-08	2.186e-08	4.054e-08
146.1	2.02817e-09	0	2.13067e-08	1.21725e-09	1.05723e-08	1.47143e-08		3.16695e-09	0	3.01322e-08	1.55899e-09	1.46507e-08	8.29673e-09		146.1	0	8.41e-09	3.759e-09	0	0	0	0	0	0	6.392e-08	0	0	0	0	1.057e-09	3.812e-09	0	4.268e-10	3.129e-08	2.451e-08	4.223e-09	1.541e-08
169.9	1.61633e-09	0	1.8182e-08	2.42675e-09	8.36013e-09	6.76333e-09		2.29416e-09	0	2.4482e-08	4.20325e-09	9.96626e-09	5.70568e-09		169.9	0	5.187e-09	4.511e-09	0	0	0	0	0	0	5.279e-08	1.756e-09	0	0	0	0	9.707e-09	3.654e-10	2.305e-09	2.241e-08	1.426e-08	4.3e-10	5.6e-09
197.6	5.55333e-10	0	1.70707e-08	4.1e-09	7.743e-09	3.56667e-09		8.32055e-10	0	1.82867e-08	7.10141e-09	6.26286e-09	3.6279e-09		197.6	0	1.19e-09	2.142e-09	0	0	0	0	0	0	4.243e-08	8.782e-09	0	0	0	0	1.64e-08	1.485e-09	5.444e-09	1.63e-08	8.544e-09	0	2.156e-09
229.8	4.84167e-11	1.487e-11	1.719e-08	5.6935e-09	7.43067e-09	1.99383e-09		1.08263e-10	2.10294e-11	1.30675e-08	8.62439e-09	3.59147e-09	2.05675e-09		229.8	0	0	2.905e-10	0	0	0	0	4.461e-11	0	3.166e-08	1.991e-08	0	0	1.27e-09	8.94e-10	2.061e-08	2.812e-09	7.91e-09	1.157e-08	4.829e-09	1.349e-11	1.139e-09
267.2	0	6.95883e-11	2.029e-08	7.52275e-09	6.718e-09	1.22997e-09		0	9.61835e-11	7.28106e-09	8.15454e-09	2.24925e-09	9.37664e-10		267.2	0	0	0	0	0	0	0	2.056e-10	3.165e-12	2.192e-08	2.828e-08	1.067e-08	0	5.13e-09	3.691e-09	2.127e-08	3.548e-09	8.531e-09	8.075e-09	2.46e-09	1.859e-10	1.044e-09
310.7	9.21483e-11	2.31633e-10	2.77167e-08	9.6085e-09	5.84633e-09	1.06913e-09		1.6826e-10	1.51523e-10	9.14214e-09	6.65813e-09	1.72035e-09	2.81813e-10		310.7	4.608e-10	0	0	0	9.209e-11	0	1.389e-10	4.453e-10	1.107e-10	1.549e-08	3.019e-08	3.747e-08	1.306e-09	9.936e-09	7.412e-09	1.978e-08	3.631e-09	7.825e-09	6.083e-09	1.29e-09	6.714e-10	1.246e-09
361.3	2.75433e-10	5.069e-10	3.052e-08	1.16645e-08	4.991e-09	1.18233e-09		4.7761e-10	9.33718e-11	1.70156e-08	4.24477e-09	1.33558e-09	2.72011e-10		361.3	1.305e-09	0	0	0	3.476e-10	0	5.012e-10	6.24e-10	3.955e-10	1.174e-08	2.688e-08	5.294e-08	5.788e-09	1.311e-08	1.03e-08	1.746e-08	3.339e-09	6.61e-09	5.024e-09	8.07e-10	1.297e-09	1.443e-09
420.2	2.98517e-10	7.02367e-10	2.2667e-08	1.28975e-08	4.10333e-09	1.30107e-09		4.69656e-10	5.95517e-11	1.19545e-08	1.27068e-09	9.78819e-10	4.79821e-10		420.2	1.252e-09	0	0	0	5.391e-10	0	7.863e-10	6.544e-10	6.664e-10	9.341e-09	2.032e-08	3.834e-08	1.19e-08	1.365e-08	1.146e-08	1.458e-08	2.826e-09	5.204e-09	4.28e-09	6.362e-10	1.751e-09	1.516e-09
488.7	1.65533e-10	6.782e-10	1.16017e-08	1.258e-08	3.20867e-09	1.31753e-09		1.93321e-10	8.3512e-11	2.94528e-09	1.92592e-09	7.01146e-10	5.51996e-10		488.7	4.306e-10	0	0	6.536e-11	4.427e-10	5.454e-11	7.455e-10	5.605e-10	7.286e-10	7.525e-09	1.29e-08	1.438e-08	1.586e-08	1.2e-08	1.101e-08	1.145e-08	2.228e-09	3.826e-09	3.572e-09	5.816e-10	1.911e-09	1.46e-09
568.3	1.29233e-10	5.02733e-10	5.04e-09	1.09373e-08	2.438e-09	1.24467e-09		1.25016e-10	7.93422e-11	2.03708e-09	3.01934e-09	5.3366e-10	5.19241e-10		568.3	2.34e-11	0	0	2.576e-10	1.979e-10	2.965e-10	4.886e-10	4.134e-10	6.062e-10	6.148e-09	6.789e-09	2.183e-09	1.613e-08	9.342e-09	9.631e-09	8.646e-09	1.693e-09	2.706e-09	2.915e-09	5.68e-10	1.83e-09	1.336e-09
660.9	1.86512e-10	2.98367e-10	2.63467e-09	8.662e-09	1.83533e-09	1.12743e-09		2.55585e-10	7.96863e-11	2.08808e-09	2.94757e-09	4.3597e-10	4.31599e-10		660.9	0	0	0	4.514e-10	3.887e-11	6.288e-10	2.189e-10	2.689e-10	4.073e-10	5.107e-09	2.797e-09	0	1.366e-08	6.616e-09	7.97e-09	6.402e-09	1.277e-09	1.888e-09	2.341e-09	5.663e-10	1.616e-09	1.2e-09
768.5	1.9425e-10	1.4298e-10	1.6944e-09	6.30275e-09	1.38273e-09	9.95733e-10		2.81092e-10	6.61662e-11	1.86935e-09	2.22277e-09	3.61414e-10	3.23529e-10		768.5	0	0	0	4.796e-10	0	6.859e-10	5.744e-11	1.529e-10	2.186e-10	4.299e-09	7.842e-10	0	9.907e-09	4.269e-09	6.355e-09	4.68e-09	9.742e-10	1.321e-09	1.853e-09	5.662e-10	1.347e-09	1.074e-09
893.8	1.24233e-10	5.39327e-11	1.23667e-09	4.158e-09	1.03377e-09	8.56867e-10		1.76667e-10	3.45632e-11	1.67382e-09	1.38528e-09	2.8712e-10	2.14698e-10		893.8	0	0	0	3.406e-10	0	4.048e-10	5.648e-12	7.149e-11	8.466e-11	3.603e-09	1.07e-10	0	6.028e-09	2.423e-09	4.852e-09	3.329e-09	7.495e-10	9.248e-10	1.427e-09	5.588e-10	1.056e-09	9.558e-10
1039	4.40167e-11	1.40467e-11	9.79333e-10	2.42875e-09	7.56033e-10	7.11567e-10		6.33267e-11	1.01959e-11	1.38499e-09	8.71406e-10	2.08261e-10	1.27173e-10		1039	0	0	0	1.522e-10	0	1.119e-10	0	2.389e-11	1.825e-11	2.938e-09	0	0	2.864e-09	1.124e-09	3.483e-09	2.244e-09	5.765e-10	6.436e-10	1.048e-09	5.366e-10	7.63e-10	8.351e-10
1209	6.37e-12	1.6761e-12	7.61e-10	1.2444e-09	5.36933e-10	5.662e-10		1.17033e-11	1.7638e-12	1.07622e-09	7.06146e-10	1.31811e-10	1.00341e-10		1209	0	0	0	3.205e-11	0	6.17e-12	0	4.114e-12	9.143e-13	2.283e-09	0	0	9.223e-10	3.703e-10	2.296e-09	1.389e-09	4.403e-10	4.472e-10	7.233e-10	4.962e-10	4.943e-10	7.081e-10
1406	0	0	5.55333e-10	5.80328e-10	3.74367e-10	4.32333e-10		0	0	7.8536e-10	5.21239e-10	6.85286e-11	1.2397e-10		1406	0	0	0	0	0	0	0	0	0	1.666e-09	0	0	1.455e-10	6.241e-11	1.353e-09	7.604e-10	3.345e-10	3.178e-10	4.708e-10	4.409e-10	2.764e-10	5.797e-10
1635	0	0	3.31567e-10	2.431e-10	2.26667e-10	2.74533e-10		0	0	4.68906e-10	2.6681e-10	2.5783e-11	1.13213e-10		1635	0	0	0	0	0	0	0	0	0	9.947e-10	0	0	0	0	6.417e-10	3.307e-10	2.164e-10	2.015e-10	2.621e-10	3.148e-10	1.202e-10	3.886e-10
1901	0	0	1.15867e-10	6.5505e-11	8.59833e-11	1.04067e-10		0	0	1.6386e-10	7.37078e-11	5.04557e-12	5.33188e-11		1901	0	0	0	0	0	0	0	0	0	3.476e-10	0	0	0	0	1.788e-10	8.322e-11	8.453e-11	8.066e-11	9.276e-11	1.299e-10	2.98e-11	1.525e-10
2211	0	0	1.62467e-11	4.3225e-12	1.84133e-11	1.93837e-11		0	0	2.29763e-11	5.42454e-12	8.65037e-13	1.27665e-11		2211	0	0	0	0	0	0	0	0	0	4.874e-11	0	0	0	0	1.328e-11	4.01e-12	1.719e-11	1.903e-11	1.902e-11	2.763e-11	1.351e-12	2.917e-11
2571	0	0	3.71333e-12	3.40525e-13	8.91567e-12	7.0813e-12		0	0	5.25145e-12	4.15602e-13	1.45294e-12	4.93299e-12		2571	0	0	0	0	0	0	0	0	0	1.114e-11	0	0	0	0	1.018e-12	3.441e-13	6.943e-12	9.404e-12	1.04e-11	1.087e-11	1.139e-13	1.026e-11
2990	0	0	8.49e-13	3.47e-13	6.24233e-12	3.53097e-12		0	0	1.20067e-12	6.01022e-13	1.95494e-12	2.15573e-12		2990	0	0	0	0	0	0	0	0	0	2.547e-12	0	0	0	0	0	1.388e-12	3.813e-12	6.314e-12	8.6e-12	5.509e-12	5.329e-13	4.551e-12
3477	0	4.94667e-15	1.426e-13	6.745e-13	5.149e-12	2.22333e-12		0	6.99564e-15	2.01667e-13	1.16827e-12	2.29766e-12	8.11362e-13		3477	0	0	0	0	0	0	0	1.484e-14	0	4.278e-13	0	0	0	0	0	2.698e-12	2.486e-12	4.868e-12	8.093e-12	3.205e-12	1.218e-12	2.247e-12
4043	0	2.62133e-14	8.84e-15	1.01635e-12	4.495e-12	1.694e-12		0	3.70713e-14	1.25016e-14	1.59984e-12	2.48406e-12	4.06603e-13		4043	0	0	0	0	0	0	0	7.864e-14	0	2.652e-14	0	0	0	2.854e-13	0	3.78e-12	1.762e-12	3.95e-12	7.773e-12	1.986e-12	1.977e-12	1.119e-12
4702	0	8.74233e-14	0	1.975e-12	4.101e-12	1.5272e-12		0	8.64783e-14	0	1.67685e-12	2.60037e-12	8.91995e-13		4702	0	0	0	0	0	0	0	2.052e-13	5.707e-14	0	0	0	1.878e-12	1.4e-12	0	4.622e-12	1.35e-12	3.363e-12	7.59e-12	1.324e-12	2.707e-12	5.506e-13
5468	0	1.15967e-13	0	2.3805e-12	2.93857e-12	1.12907e-12		0	9.54576e-14	0	1.56741e-12	1.99658e-12	9.07993e-13		5468	0	0	0	0	0	0	0	2.338e-13	1.141e-13	0	0	0	3.757e-12	1.944e-12	0	3.821e-12	8.717e-13	2.306e-12	5.638e-12	7.752e-13	2.375e-12	2.37e-13
6358	0	4.983e-14	0	1.00803e-12	9.58833e-13	3.7733e-13		0	3.8076e-14	0	6.90192e-13	6.71056e-13	3.38671e-13		6358	0	0	0	0	0	0	0	9.242e-14	5.707e-14	0	0	0	1.878e-12	8.291e-13	0	1.325e-12	2.71e-13	7.365e-13	1.869e-12	2.294e-13	8.458e-13	5.679e-14
7394	0	0	0	0	0	0		0	0	0	0	0	0		7394	0	0	0	0	0	0	0	0	0	0	0	0	0	0	0	0	0	0	0	0	0	0
8599	0	0	0	0	0	0		0	0	0	0	0	0		8599	0	0	0	0	0	0	0	0	0	0	0	0	0	0	0	0	0	0	0	0	0	0
10000	0	0	0	0	0	0		0	0	0	0	0	0		10000	0	0	0	0	0	0	0	0	0	0	0	0	0	0	0	0	0	0	0	0	0	0

## Sheet: supplementary Figure 2
2a	Skipping efficiency (%)																2b
	Heart																PMO														Toc-HDO									Chol-HDO
	Dose (mg/kg)	PMO				Chol-HDO				HDO (Ligand(-))
	10	0.146306	0.262985	1.0355	0.940666	3.37682	4.39394	2.8103	3.91433
	25	0.906736	0.872981	0.09574	8.19954	23.9542	18.75	14.0625	20.154
	50	1.3214	1.1474	0	10.0667	23.8685	27.2406	27.2095	25.7357
	100	1.14108	1.14108	0.352113	5.14096	37.2748	44.9108	46.2447	48.5547	0.583864	0.424729	0.141176	0.395648
	Diaphragm
	Dose (mg/kg)	PMO				Chol-HDO				HDO (Ligand(-))
	10	0.788091	7.0216	0.928793	2.87611	18.3379	8.867	11.0776	12.0731
	25	3.17749	2.29937	11.9959	11.1825	19.6549	19.2386	43.7623	23.8362
	50	6.66086	3.43277	2.07226	5.33109	27.7628	27.2495	41.2736	17.9428
	100	7.65306	5.59036	5.09434	21.2685	45.3245	38.6899	55.9431	39.1095	0.946548	1.2987	0.790722	0.859107
	Quadriceps
	Dose (mg/kg)	PMO				Chol-HDO				HDO (Ligand(-))
	10	1.52818	1.07108	2.65226	2.28199	6.48577	8.41121	7.35874	8.96506
	25	2.746	5.71181	0.47619	6.17978	20.232	19.7337	19.4013	13.3962
	50	5.32225	5.26089	0.958977	4.42287	33.5938	34.1926	22.2788	23.2198
	100	5.90406	6.33028	2.31006	18.8192	39.9038	41.1702	43.1225	41.3089	0.809061	0.690755	0.402299	0.277469
	Triceps
	Dose (mg/kg)	PMO				Chol-HDO				HDO (Ligand(-))
	10	2.44055	2.34807	1.17978	9.24415	3.88181	5.05226	5.70292	4.67797
	25	3.85604	6.22389	3.5753	2.46385	17.7637	17.5833	24.2251	14.3233
	50	13.1461	4.40723	10.1812	6.28466	35.3803	25.7191	27.0813	18.7097
	100	6.55022	2.30335	6.5239	8.75286	42.2523	32.0427	38.9744	33.6837	2.91005	2.73038	2.64725	3.30223
2c	Skipping efficiency (%)
	Abdomen
	PMO	19.2059	19.8449	14.4799	15.7895	36.9473	25.1321	14.8936	15.2778	20.202
	Toc-HDO	43.0345	37.9459	44.492	45.6105	39.4872	44.3141	28.1195	18.9899
	Chol-HDO	63.1893	59.5668	50.8932	61.3614	62.3932	60.9712
	Biceps
	PMO	4.78821	11.4168	14.4799	4.86588	52.6233	10.328	6.09683	2.1645	11.7078
	Toc-HDO	49.3852	38.5009	46.9802	53.7398	53.9248	47.0367	32.844	41.3112
	Chol-HDO	60.8877	58.1387	57.2447	61.9167	67.812	67.4948
	Hamstring
	PMO	13.344	11.4991	8.13195	8.63309	15.3124	19.2642	11.4189	5.38218	18.5559
	Toc-HDO	35.3799	29.2725	33.9877	36.8286	41.8319	46.14	24.781	49.4066
	Chol-HDO	63.9641	56.9735	59.5041	61.6626	67.7491	69.6875	67.4948
	Gastrocnemius
	PMO	4.27741	5.19635	4.71774	5.00621	9.16632	16.1633	7.48175	10.9922	19.6255
	Toc-HDO	30.7496	27.7235	27.4565	36.226	41.5663	50.0491	33.8532	48.4774
	Chol-HDO	66.0589	64.2691	61.1147	66.4113	68.9994	66.4771	67.6249	69.6875
	Soleus
	PMO	6.08838	1.61481	2.68152	15.9356	20.5165	10.7227	8.13107	2.68747	12.4241
	Toc-HDO	36.7061	24.8555	38.956	45.4942	51.348	54.8468	44.3458	54.619
	Chol-HDO	60.2837	64.6571	61.479	62.3844	67.5039	67.6249	69.6875	67.4948
	Liver
	PMO	4.38957	3.5124	4.75594	5.18962	5.6797
	Toc-HDO	34.205	25.3692	26.9151	43.2288	33.7546
	Chol-HDO	48.0946	42.6787	42.4878	55.1618
	Kidney
	PMO	1.58582	2.51572	4.33333	0.650651	1.4007
	Toc-HDO	18.1943	12.9394	14.6298	9.39511	17.3857
	Chol-HDO	17.1028	14.4335	16.2926	21.2082

## Sheet: supplementary Figure 3
	3c
	myofiber cross-sectional area	B10					mdx					PMO					Toc-HDO					Chol-HDO
	<800	11.1877	23.0369	16.3983	18.3033		37.2458	43.7842	45.7341	39.8014		44.0052	46.8279	31.337	36.2442		29.0669	31.0461	26.5165	20.6081		26.1372	29.1622	23.6571	18.3365
	800–1600	21.3156	40.7387	22.8577	34.4904		19.2387	19.9962	19.4274	23.4106		18.0894	16.063	18.5962	20.2899		23.2611	27.2873	22.8538	15.9013		22.0599	19.9389	22.8919	29.6651
	1600–2400	24.6467	18.0848	18.8784	21.6261		13.8832	12.9221	14.2006	17.2792		11.3281	10.4049	14.7816	14.9963		17.0217	19.2259	17.3541	15.3797		17.2048	16.7206	16.8176	24.4126
	2400–3200	27.8432	7.19562	17.916	12.9386		8.77029	8.03622	10.05	10.1376		7.30999	9.42632	10.0324	10.6362		10.8765	11.9802	13.1138	13.1917		12.5265	11.7044	15.0843	16.0276
	3200–4000	12.0458	3.61149	14.0107	6.53425		6.36313	5.67817	5.93774	5.3475		6.00291	7.48032	7.83902	7.33235		8.42601	5.75816	9.62449	12.7846		8.72025	9.87055	11.6334	8.14205
	4000–4800	2.30484	2.43502	3.86822	2.95155		4.38515	3.8106	2.61337	2.1599		4.38922	4.60067	6.33225	4.60575		5.56079	3.10301	5.9041	10.0878		5.786	6.74218	5.82449	2.41696
	4800–5600	0.386945	1.31327	2.53563	1.29943		3.69472	2.64101	1.01845	1.01028		2.88849	2.35096	3.395	2.57922		2.73327	1.02367	2.79607	5.81351		3.60594	3.32614	2.29544	0.729139
	>5600	0.269179	3.58413	3.53507	1.85632		6.41911	3.13149	1.01845	0.85351		5.98677	2.84589	7.68644	3.31614		3.05372	0.575816	1.83709	6.2333		3.95946	2.53506	1.79575	0.270051

[truncated: 2 more sheets: supplementary Figure 4, supplementary Figure 5]
